# Supplementary material for: Antiherpetic drugs: a potential way to prevent Alzheimer’s disease?
Source: Alzheimers Res Ther. 2022 Jan 7;14:3. doi: 10.1186/s13195-021-00950-0 (PMC8742322; doi:10.1186/s13195-021-00950-0)
Supplement: Supplementary file 1 — Additional file 1: Definitions of exposition, incidence of dementia and other variables. Additional table 1: Comparison of previous human studies assessing the impact of antiherpetic drugs on the onset of dementia. [file 13195_2021_950_MOESM1_ESM.zip]

Archive with 2 entries (2 files):
- Additional file.docx
- Table S1.xlsx
