# Supplementary material for: Antiherpetic drugs: a potential way to prevent Alzheimer’s disease?
Source: Alzheimers Res Ther. 2022 Jan 7;14:3. doi: 10.1186/s13195-021-00950-0 (PMC8742322; doi:10.1186/s13195-021-00950-0)
Supplement: Supplementary file 1 — Additional file 1: Definitions of exposition, incidence of dementia and other variables. Additional table 1: Comparison of previous human studies assessing the impact of antiherpetic drugs on the onset of dementia. [file 13195_2021_950_MOESM1_ESM.zip › Table S1.xlsx]

## Sheet: Feuil1
	Tzeng 2018	Chen 2018	Bae 2020	Lopatko-Lindman 2021	Hemmingsson 2021	Schnier 2021
Data sources (country, databases)	> Taiwan > The National Health Insurance Research Database (launched in 1995 and, since 1998, including > 99% of the Taïwanese population (23 millions), data on both inpatient and outpatient care and prescriptions) Chen 2018 used data from a random sample of the NHIRD (1 million).		> South Korea > The National Health Insurance Service-National Sample Cohort (including 2% of the Korean population in 2002, types of data?)	> Sweden > The National Patient Register (nationwide, inpatient and outpatient diagnoses in specialist clinics since 1987 and 2001 respectively, no data on primary health care) + the Swedish Prescribed Drug Register (nationwide, prescriptions dispensed by pharmacies fom July 2005)	> Sweden > The BETULA prospective population-based cohort study (inclusions at different time points from 1988, 4425 participants, follow-up until 2015-2016) + Electronic medical records from mid-1990s to the end of follow-up	> Denmark > The Danish National Registries (from 2000, data on the entire Danish population, data on primary care prescriptions and hospitalizations only?)	> Scotland > The Electronic Data Research and Innovation Service of Public Health (from 2004, countrywide, data on primary care prescriptions and hospitalizations only?)	> Wales > The Secure Anonymised Information Linkage Databank (from 1995, 80% of general practitioner practices + inpatient records )	> Germany > The IMS Disease Analyzer (from 1992, data from approximately 3% of all outpatient medical practices)
Main inclusion and exclusion criteria	> Subjects aged 50 years or older in 2000 > Without dementia-related diagnosis before 2000 or the first visit for HSV infection > Defined as “with newly diagnosed HSV infection” if they had at least three outpatient visits related to genital or non-genital HSV during the year 2000 and no visit related to HSV infection previously	> Subjects aged 50 years or older at the index date ? > Without dementia-related diagnosis before index date > Diagnosed with Herpes Zoster (at least one inpatient or outpatient diagnosis between 1997 and 2013	> Subjects aged 50 years or older in 2002 > Without dementia-related diagnosis during the year 2002 > Diagnosed with Herpes Zoster (regardless of the location)	> Subjects aged 50 years or older at the inclusion > Without dementia-related diagnosis at, or prior the inclusion For the main analysis: > Cases: Diagnosed with HSV or VZV infections (including varicella) AND treated with AHDs between December, 31 2005 and 2017. > Controls: Undiagnosed and untreated subjects, matched by sex and year of birth	> Subjects with no missing data regarding HSV1 serology and APOEε4 > Anti-HSV1 IgG-positive subjects > Subjects who have given their consent for access to their medical records > Cases: subjects who developed AD during the follow-up > Controls without AD and matched by age, sex, study sample start year and APOEε4	> Subjects born in or before 1950 > Without dementia-related diagnosis before the later of 1 January 2000 and 65th birthday	> Subjects with follow-up data available from 60 years old > Without dementia-related diagnosis before the inclusion date, i.e. the 65th birthday > For IMS Disease Analyzer only: Subjects were excluded in case of: i) dementia-related prescription without dementia-related diagnosis or ii) antiherpetic medication without herpes-related diagnosis
Number of participants	> 8,362 "diagnosed" participants including 7,215 (86%) treated with AHDs	> 39,205 "diagnosed" including 2,131 (5.44%) treated with AHDs	> 34,505 "diagnosed" participants including 28,873 (84%) treated with AHDs > NB : Only 5,618 in each group for the propensity score analysis	> 29,593 "diagnosed AND treated" cases and as many "undiagnosed and untreated" controls in the main analysis	> 262 cases with AD and their matched controls (224 individuals due to matching with replacement)	> 1,712,100 participants including 169,989 (8%) treated with AHDs	> 342,637 participants including 8,625 (3%) treated with AHDs	> 434,689 participants including 39,997 (9%) diagnosed with Herpes simplex or Herpes zoster AND treated with AHDs	> 53,629 participants including 10,352 (19%) diagnosed with Herpes simplex or Herpes zoster AND treated with AHDs
AHDs considered	> AHDs whatever the route of administration (unclear) including acyclovir, famciclovir, ganciclovir, idoxuridine, penciclovir, tromantadine, valaciclovir, valganciclovir > Secondary analyzes made by: - Type of AHD - Type AND duration of AHD (1-29 days vs ≥ 30 days)	> AHDs whatever the route of administration including acyclovir, tromantadine, famciclovir, valacyclovir	> Only systemic AHDs including acyclovir, famciclovir, valaciclovir if prescribed within 1 month at the time of Herpes Zoster diagnosis	> Only systemic AHDs (ATC-code starting with J05AB) including acyclovir, cidofovir, famcyclovir, gancyclovir, valacyclovir, or valgancyclovir > Secondary analyzes made by: - Type of AHD: aciclovir and valaciclovir	> Only systemic AHDS (ATC-code starting with J05AB) identified through electronical medical records since mid-1990s	>Only oral AHDs prescribed from primary care (No data on inpatient prescriptions) > Secondary analyzes made by: - Number of treatments (1, 2 or ≥3) - Type of AHD : aciclovir or valaciclovir, famciclovir - Herpes subtype using the dosage of AHD as a proxy to identify indications related to H simplex or H zoster infections	> Only oral AHDs prescribed from primary care (No data on inpatient prescriptions) > Secondary analyzes made by: - Number of treatments (1, 2 or ≥3)	> Only oral AHDs prescribed from primary care (No data on inpatient prescriptions) > Secondary analyzes made by: - Number of treatments (1, 2 or ≥3) - Type of AHD : aciclovir or valaciclovir, famciclovir - Herpes subtype using diagnostic codes for Herpes simplex and Herpes zoster	> Only oral AHDs prescribed from primary care (No data on inpatient prescriptions) > Secondary analyzes made by: - Number of treatments (1, 2 or ≥3) - Type of AHD : aciclovir or valaciclovir, brivudine - Herpes subtype using diagnostic codes for Herpes simplex and Herpes zoster
Identification of dementias	> Defined using diagnostic codes from dementia-related inpatient or ambulatory care > Analysis by subtype of dementia ? Unclear.	> Defined using diagnostic codes from at least one dementia-related inpatient care and/or at least 3 demantia-related outpatient cares	> Defined using: - diagnostic codes for AD, VaD or other dementia (source?) - AND prescriptions of anti-dementia drugs for at least 30 days NB: A sensitivity analysis was performed using only diagnostic codes. > No analysis by subtype of dementia.	> Defined using: - diagnostic codes for dementia-related inpatient and outpatient diagnoses in specialist clinics - OR prescription of anti-dementia drugs > No analysis by subtype of dementia.	> Clinical diagnosis of AD were made by an experienced psychiatrist and using the criteria of the Diagnostic and Statistical Manual of Mental Disorder, Fourth Edition.	> Defined using: - diagnostic codes from dementia-related hospitalization - OR prescriptions of anti-dementia drugs > No analysis by subtype of dementia.	> Defined using: - diagnostic codes from dementia-related hospitalization - OR prescriptions of anti-dementia drugs > No analysis by subtype of dementia.	> Defined using diagnostic codes from primary care, hospital admission, or mortality records > Specific models were performed for AD and VaD.	> Defined using diagnostic codes from primary care > Specific models were performed for AD and VaD.
Follow-up	Follow-up over a 10-year period (2000-2010)	Follow-up from index date (at the earliest in 1997) to the end of 2013	Follow-up from January 1, 2002, to December 31, 2013	Follow-up from the index date (first HSV/VZV diagnosis or first AHD) to December 31, 2017	Mean follow-up time in years : 9.3 ± 6.1 and 13.5 ± 6.9 for cases and controls respectively	From 2000 to 2015 ? Median follow-up in person-years : 7.4	From 2004 to 2020 ? Median follow-up in person-years : 2.7	From 1995 to 2018 ? Median follow-up in person-years : 6.7	From 1992 to 2017 ? Median follow-up in person-years : 8.8
Statistical models and adjustement variables	> Multivariate Cox models > Adjustment not clearly stated ? Probably: sex, age group (50-64, ≥ 65 years), urbanization level of residence, some proxies of social deprivation and some comorbidities (diabetes, hypertension, hyperlipidemia, coronary artery disease, obesity, cancer and Charslon Comorbidity Index?)	> Multivariate Cox models > Adjustement on age, sex, urbanization level of residence, depressive disorders, HSV infection, ischemic stroke, traumatic brain injury, autoimmune disease, alcohol use disorder	> Multivariate Cox models > Adjustment for age, sex, economic class and several comorbidities (hypertension, diabetes, dyslipidemia, chronic lung disease, ischemic heart disease, stroke, heart failure, atrial fibrillation, valvular heart disease, chronic renal disease, carotid artery stenosis, peripheral vascular disease, chronic liver disease, rheumatic disease, inflammatory bowel disease, malig…	> Multivariate Cox models > Adjustment for educational level andbaseline comorbidity (alcohol, chronic obstructive pulmonary disease, congestive heart failure, myocardial infarction, Parkinson’s disease, stroke, use of antidepressant, antidiabetic, antihypertensive, and antipsychotic drugs ) (+ matching by sex and year of birth) > Secondary analyzes: * Subjects treated irrespective of herpes diag…	> Conditional logistic regression > Adjustement for follow-up time (+ matching by age, sex, study sample start year and APOEε4	> Poisson regression models > Adjustment for age, sex, calendar year, civil status, education and Charlson Comorbidity Index (excluding dementia)	> Multivariate Cox models using AHD as time-dependent variables (from 0 intake to ≥ 3) > Adjustment for year of birth, sex, Scottish index of multiple deprivation and practice number as random effect	> Multivariate Cox models using AHD as time-dependent variables (from 0 intake to ≥ 3) > Adjustment for year of birth, sex, Welsh index of multiple deprivation and practice number as random effect	> Multivariate Cox models using AHD as time-dependent variables (from 0 intake to ≥ 3) > Adjustment for year of birth, sex, type of insurance and practice number as random effect
Main results	> Subjects diagnosed with HSV (particular definition) and treated at least once had a marked decrease of the risk of dementia compared to HSV-diagnosed and untreated subjects (aHR 0.092 [0.079-0.108] p<0.001). > The association remains statistically significant when focusing on i) the type of AHDs, ii) the type and duration (< or ≥ 30 days) of AHDS, and iii) the type of HSV infection (genital or …	> Subjects diagnosed with Herpes Zoster and treated at least once had a lower risk of dementia compared to diagnosed and untreated subjects (aHR 0.55 [0.40-0.77], p=0.0004).	> Subjects diagnosed with Herpes Zoster and treated at least once had a lower risk of dementia compared to diagnosed and untreated subjects (in the whole sample aHR 0.79 [0.69–0.90] p<0.001, after propensity score matching aHR 0.76 [0.65–0.90] p=0.001 or in sensitivity analyzes).	> Subjects diagnosed with HSV or VZV and treated at least once had a lower risk of dementia compared to undiagnosed and untreated subjects (aHR 0.90 [0.82 - 0.98] p=0.015). > Treated subjects (diagnosed or not) had a lower risk compared to those undiagnosed and untreated (aHR 0.89, [0.86 - 0.92] p<0.001). > Diagnosed and treated subjects had a lower risk compared to those diagnosed and untreated …	> Subjects with AD had less frequently an history of AHD prescription compared to controls (OR 0.287 [0.102 - 0.809] p=0.018)	> Treated subjects (once, twice or more) had a lower risk of dementia compared to untreated subjects (aHR=0.91 [0.89-0.93] p<0.001 for 1 AHD, aHR=0.93 [0.88-0.98] p=0.008 for 2, aHR=0.89 [0.83-0.95] p<0.001 for 3 or more). > The association remains significant when focusing on the type of AHDs (acilovir/valaciclovir or famciclovir) or on the type of HSV infection (H simplex or H zoster).	> Treated subjects (once, twice or more) had not a lower risk of dementia compared to untreated subjects.	> Subjects diagnosed with Herpes simplex or Herpes zoster and treated once (but not twice or more) had an increased risk of dementia (compared to undiagnosed and untreated subjects) (aHR=0.91 [0.86-0.97] p=0.002). > This association became unsignificant when focusing on the type of dementia, for Herpes Simplex infection and for famciclovir. It remains significant for aciclovir/valaciclovir.	> Subjects diagnosed with Herpes simplex or Herpes zoster AND treated (once, twice or more) had no increased risk of dementia (compared to undiagnosed AND untreated subjects). > No associations were found when focusing on type of dementia, type of HSV infection or type of AHD.
